# Supplementary material for: GHS-R in brown fat potentiates differential thermogenic responses under metabolic and thermal stresses
Source: PLoS One. 2021 Apr 1;16(4):e0249420. doi: 10.1371/journal.pone.0249420 (PMC8016305; doi:10.1371/journal.pone.0249420)
Supplement: S1 Dataset — (XLSX) [file pone.0249420.s003.xlsx]

## Sheet: Sheet1
Fig 1	BAT
		Ghsrf/f	UCP1-ERCre;Ghsrf/f
		1.23759	0.615516
		1.3061	0.496949
		1.1673	1.05146
		0.799434	0.796501
		0.873706	0.523538
		0.639118	0.523538
	Average	1.00388	0.696793
	SEM	0.110221	0.0940507
	p values	0.0391372
Fig 2D
	ID	Body	At RT	Temeprature at Different time Points in the Cold (4 C)
Ghsrf/f		Weight	0h	1h	2h	3h	4h	5h	6h
	WT77	32.3	38.6	36.8	35.4	35.9	36.1
	WT80	28.2	38.3	35	34.4	32.4	29.4
	WT82	26.5	37.8	35.5	33.6	31.6	27.4
	Average	29	38.2333	35.7667	34.4667	33.3	30.9667
UCP1-CreER;Ghsrf/f	SEM	1.72143	0.233333	0.536449	0.520683	1.32035	2.6308
	KO75	34.7	38.7	36.3	35.5	34.8	34.8	33.7	33.3
	KO78	31.5	38.1	35.3	34.8	36.4	36.2	36.5	35.4
	KO79	29.4	38.4	34.9	34.5	34.2	33.4	31	25.2
	KO81	28.3	38	36.7	36.2	35.2	35.2	35.6	35.5
	Average	30.975	38.3	35.8	35.25	35.15	34.9	34.2	32.35
	SEM	1.40794	0.158114	0.420317	0.379693	0.464579	0.58023	1.21587	2.4367
	P values	0.421481	0.825429	0.963247	0.291796	0.294186	0.271089
Fig 4D
ID	Body	At RT	Temeprature at Different time Points in the Cold (4 C)
Ghsrf/f	Weight	0h	1h	2h	3h	4h	5h	6h
WT122	44.6	37.5	35.3	34.3	33.2	32.3	31.1	27.5
WT123	41.4	38	35.7	35	34.1	33.1	32.6	30.7
WT124	44.4	38.2	35.9	35	34.2	34.5	34.7	34.6
Average	43.4667	37.9	35.6333	34.7667	33.8333	33.3	32.8	30.9333
UCP1-Cre-ER;Ghsrf/f	1.03494	0.208167	0.176383	0.233333	0.31798	0.64291	1.04403	2.05291
KO119	44.5	38	37	36.5	35.2	34.7	34.4	34.7
KO121	44.9	37.8	35.7	34.1	33.8	33	33	32.7
KO126	47.2	37.9	35	34.6	34.2	34.2	33.6	32.8
Average	45.5333	37.9	35.9	35.0667	34.4	33.9667	33.6667	33.4
SEM	0.841295	0.057735	0.585947	0.731057	0.416333	0.504425	0.405518	0.650641
P values	0.196186	1	0.685477	0.715774	0.340247	0.460398	0.482241	0.315917
Fig 4E
	Epididymal fat		Inguinal fat		BAT
	Epi		Ing		BAT
	Ghsrf/f	UCP1-Cre-ER;Ghsrf/f	Ghsrf/f	UCP1-Cre-ER;Ghsrf/f	Ghsrf/f	UCP1-Cre-ER;Ghsrf/f
	2.7058	2.6562	1.4532	1.9441	0.099	0.2025
	2.845	2.4326	1.3559	1.5686	0.1673	0.1766
	2.3514	2.6421	1.6975	1.4684	0.1852	0.1201
	3.6417	3.3947	1.5706	1.4276	0.0676	0.0787
	2.3734	3.0258	1.4439	1.5411	0.0847	0.0757
	2.6744	3.1805	1.5652	1.6117	0.0858	0.0964
Avg	2.76528	2.88865	1.51438	1.59358	0.114933	0.125
SD	0.471409	0.36956	0.120915	0.184277	0.0488606	0.0530753
SE	0.192452	0.150872	0.0493635	0.0752308	0.0199473	0.0216679
p		0.624852		0.399413		0.739572
